# Supplementary material for: Healthcare Utilization and Outcomes in Atrial Fibrillation Patients Treated by Drug Therapy versus a Catheter Ablation Strategy—A Middle European Propensity Score Matched Cohort Study
Source: J Cardiovasc Dev Dis. 2022 Dec 10;9(12):451. doi: 10.3390/jcdd9120451 (PMC9781316; doi:10.3390/jcdd9120451)
Supplement: Supplementary file 1 [file jcdd-09-00451-s001.zip]

Archive with 1 entries (1 files):
- jcdd-2046861-supplementary.pdf
